# Supplementary material for: Welfare effects of weather variability: Multi-country evidence from Africa south of the Sahara
Source: PLoS One. 2018 Nov 28;13(11):e0206415. doi: 10.1371/journal.pone.0206415 (PMC6261409; doi:10.1371/journal.pone.0206415)
Supplement: S1 Table — Cereal yield includes wheat, rice, maize, barley, oats, rye, millet, sorghum, buckwheat, and mixed grains. Production data on cereals relate to crops harvested for dry grain only. (XLSX) [file pone.0206415.s001.xlsx]

## Sheet: S1 Table
	Study countries
	Tanzania	Uganda	Ghana	Source
Region	East Africa	East Africa	West Africa
Latitude	1°–12° South	-1.3°– 3.6° South	4°–12° North
Longitude	30°–40° East	29.6°–34.6° East	1°–3° West
Surface area (square kilometers)	945087	241550	238539	World Bank
Population (2015) (millions)	53, 880	40145	27, 583	United Nations
Share of rural population (%) (2016)	68	83	45	World Bank
National poverty headcount ratio (%) at $1.9 per day (2011 purchasing power parity) (in 2011/12 for Uganda and Tanzania and 2005 for Ghana)	47	35	25	World Bank
Rural poverty headcount ratio (%) at national poverty lines (2012/2013)	22.4	33.3	37.9	World Bank
Annual precipitation (1960 - 2014)
Average (millimeters)	1023.26	1228.44	1180.75	HarvestChoice
Coefficient of variation	18.2	14.7	16	HarvestChoice
Cereal yield (kilograms/hectare)	1678	2019.3	1703.4	World Bank
