# Supplementary material for: Welfare effects of weather variability: Multi-country evidence from Africa south of the Sahara
Source: PLoS One. 2018 Nov 28;13(11):e0206415. doi: 10.1371/journal.pone.0206415 (PMC6261409; doi:10.1371/journal.pone.0206415)
Supplement: S2 Table — Reported are weighted means and standard deviations (in parentheses). Column 1 shows summaries for Ghana. Columns 2 and 3 summarize data from Tanzania Household Budget Surveys (HBS) and National Panel Surveys (NPS), respectively. Columns 4 and 5 summarize data from Uganda National Household Surveys (NHS) and National Panel Surveys (NPS), respectively. (XLSX) [file pone.0206415.s002.xlsx]

## Sheet: S2 Table
	Ghana	Tanzania		Uganda
	GLSS	HBS	NPS	NHS	NPS
	1	2	3	4	5
Per capita monthly expenditure (2011 PPP $)	138.7	36.4	55.7	47.5	78.1
	(181.39)	(33.62)	(50.27)	(47.82)	(129.81)
Household head is female (%)	0.27	0.23	0.25	0.21	0.30
	(0.44)	(0.42)	(0.43)	(0.41)	(0.46)
Household head age (years)	46.6	45.1	47.2	41.5	45.7
	(16.18)	(15.53)	(16.22)	(14.08)	(15.71)
Household head education (years)	5.55	4.51	4.62	5.46	5.12
	(5.31)	(3.49)	(3.46)	(4.17)	(4.21)
Household size	4.50	5.01	5.37	6.96	5.41
	(2.92)	(2.84)	(2.97)	(3.36)	(2.87)
Land holding (ha)	1.94	1.95	1.74	1.46	1.22
	(4.30)	(3.99)	(2.08)	(2.77)	(3.73)
Tropical livestock units (total)	0.62	1.55	2.37	0.025	1.26
	(1.75)	(6.26)	(6.01)	(0.22)	(7.85)
Asset-based total wealth (index)	0.0032	-0.0011	-0.041	-0.15	-0.0078
	(0.53)	(0.57)	(6.00)	(0.60)	(2.00)
Dwelling condition (index)	0.0098	0.0013	-0.023	0.11	-0.034
	(0.90)	(0.86)	(0.75)	(0.88)	(0.76)
Population density (#/km^2)	151.1	74.1	70.6	184.1	218.7
	(209.52)	(85.75)	(63.57)	(126.74)	(279.64)
Night lights (index) ('000)	1.72	0.62	0.82	0.99	0.96
	(1.85)	(0.78)	(1.01)	(2.18)	(2.85)
Humid (%)	0.37	0	0	0.81	0.80
	(0.48)	(0.00)	(0.00)	(0.39)	(0.40)
Sub-humid (%)	0.61	0.83	0.82	0.19	0.20
	(0.49)	(0.37)	(0.38)	(0.39)	(0.40)
Semi-arid (%)	0.013	0.17	0.18	0	0
	(0.11)	(0.37)	(0.38)	(0.00)	(0.00)
Observations	18073	10831	6603	11357	6049
