# Supplementary material for: Welfare effects of weather variability: Multi-country evidence from Africa south of the Sahara
Source: PLoS One. 2018 Nov 28;13(11):e0206415. doi: 10.1371/journal.pone.0206415 (PMC6261409; doi:10.1371/journal.pone.0206415)
Supplement: S3 Table — Please refer the bottom of Table 1 for table notes. (XLSX) [file pone.0206415.s003.xlsx]

## Sheet: S3 Table
	Uganda				Tanzania
	T-1	T-2	T-3	Cum.	T-1	T-2	T-3	Cum.
	1	2	3	4	5	6	7	8
Dry spell	-0.0852128	0.0775132	-0.0119611	0.032434	0.08155	0.00319005	-0.0343287	0.0169676
	0.0124743	0.00849659	0.0093514	0.00602019	0.00984432	0.0106259	0.0109218	0.00705529
Wet spell	0.0328979	-0.0196357	-0.1045	-0.0609971	0.0270832	0.0364376	0.0593394	0.0477418
	0.0081344	0.0103352	0.012626	0.00687437	0.0113731	0.0116388	0.011685	0.00747786
LTA precipitation	-0.00305266	-0.0044736	0.000124119	-0.00471449	0.00112159	0.00192691	0.000875638	0.00101951
	0.000718123	0.000790332	0.000872147	0.000700296	0.000394311	0.000565997	0.000779876	0.00039132
Heat wave	0.0552455	-0.0404674	-0.0102351	-0.0304757	-0.0015968	-0.00364203	0.0184228	0.00507221
	0.00460546	0.00699698	0.00708103	0.00547314	0.00575018	0.00802103	0.00737718	0.0049267
LTA temperature	0.0325049	0.0356563	0.0254452	0.0283917	0.00666584	0.00712366	0.00677133	0.00723368
	0.00835817	0.00817286	0.0082434	0.00816203	0.00483368	0.0047892	0.00467251	0.00482001
N	5090	5090	5090	5090	4770	4770	4770	4770
N_g	1699	1699	1699	1699	1590	1590	1590	1590
R2_w	0.158307	0.158164	0.143808	0.1357	0.0769219	0.0614647	0.0661827	0.0663108
R2_b	0.471341	0.473954	0.47613	0.482549	0.462195	0.463197	0.469488	0.470762
SD of within-N_g res.	0.319185	0.318054	0.312628	0.314642	0.262092	0.261161	0.260515	0.25871
Fraction of FE var.	0.363014	0.362367	0.353224	0.354036	0.243348	0.239511	0.238894	0.236882
Chi^2	1687.1	1724.54	1612.72	1625.48	1453.88	1379.86	1433.04	1441.23
P-value	0	0	0	0	3.85198e-283	1.22211e-266	6.56045e-278	1.86796e-280
S-H Chi^2	259	239	202	246	462	463	522	477
P-value	0	0	0	0	0	0	0	0
