# Supplementary material for: Welfare effects of weather variability: Multi-country evidence from Africa south of the Sahara
Source: PLoS One. 2018 Nov 28;13(11):e0206415. doi: 10.1371/journal.pone.0206415 (PMC6261409; doi:10.1371/journal.pone.0206415)
Supplement: S4 Table — For notes, please refer the bottom of Table 1. Results are based on panel sample of agricultural households from the NPS surveys of the respective countries. (XLSX) [file pone.0206415.s004.xlsx]

## Sheet: S4 Table
	Uganda				Tanzania
	T-1	T-2	T-3	Cum.	T-1	T-2	T-3	Cum.
	1	2	3	4	5	6	7	8
Dry spell	-0.0672781	0.058168	0.261071	0.0275348	-0.0967412	-0.34269	-0.0102309	-0.0816274
	0.0762139	0.125316	4.09581	0.0897967	0.126102	1.08351	0.104318	0.135647
Wet spell	0.000415354	-0.125994	-0.447245	-0.069525	0.182421	0.250066	0.111384	0.106199
	0.103429	0.24126	3.45876	0.10779	0.0813637	0.598598	0.116561	0.0399777
LTA precipitation	-0.00112927	-0.00573673	0.0036862	-0.00460763	0.000998794	0.00268829	-0.00377826	0.000729614
	0.00377971	0.0083354	0.05408	0.00627255	0.000900046	0.0221821	0.00704047	0.0016995
Heat wave	0.0280973	-0.171639	-0.421394	-0.0876204	0.00455538	0.00318922	0.0199201	0.0225906
	0.104424	0.0467962	0.967031	0.0216702	0.0822701	0.178499	0.0644945	0.0424433
LTA temperature	0.0321929	0.0318325	0.00278657	0.0333206	0.0155121	0.00264797	0.00725661	0.0126868
	0.0241005	0.0237291	0.4281	0.0256948	0.0167128	0.047478	0.0197629	0.0168796
N	5090	5090	5090	5090	4770	4770	4770	4770
N_g	103	103	103	103	110	110	110	110
R2	0.498123	0.405293	-1.11634	0.543741	0.660294	0.432372	0.657271	0.610374
