# Supplementary material for: Welfare effects of weather variability: Multi-country evidence from Africa south of the Sahara
Source: PLoS One. 2018 Nov 28;13(11):e0206415. doi: 10.1371/journal.pone.0206415 (PMC6261409; doi:10.1371/journal.pone.0206415)
Supplement: S5 Table — For notes, please refer the bottom of Table 1. Results are based on data pooled across all the available surveys discussed in Section 1. (XLSX) [file pone.0206415.s005.xlsx]

## Sheet: S5 Table
	Uganda	Tanzania	Ghana
	1	2	3
Dry spell	0.0267166	-0.0774664	-0.0204218
	0.0115195	0.0106275	0.0168321
Wet spell	0.00861805	-0.0553765	-0.0427205
	0.0127484	0.0121988	0.0205089
LTA precipitation	-0.0015059	0.00153089	0.00230428
	0.0012678	0.000590651	0.00160387
Heat wave	0.0478353	-0.00868142	0.136588
	0.00618756	0.00500244	0.00804646
LTA temperature	-0.0239629	0.0142079	0.0869766
	0.0127314	0.00958247	0.0657605
Female head	0.011278	-0.0218076	-0.0131545
	0.015347	0.0155767	0.0174494
Household head age (years)	0.00372163	0.000965555	-0.000984185
	0.000467913	0.000484273	0.000503162
Household head education (years)	0.0392142	0.0367927	0.0194894
	0.00234211	0.00247267	0.00178663
Household size	-0.155223	-0.156112	-0.234446
	0.0204055	0.00872085	0.00863043
Household size^2	0.00568796	0.00353856	0.00873688
	0.00142107	0.000627223	0.000632414
Land holding (ha)	0.0133296	0.00845092	0.0111359
	0.00411102	0.00238874	0.00255362
Tropical livestock units (total)	0.00958662	0.0142882	0.024689
	0.00528277	0.00191878	0.00509436
Top tercile of durable assets (index)	0.201109	0.180751	0.356322
	0.0137616	0.0166327	0.0185024
Top tercile of dwelling condition (index)	0.307567	0.258118	0.156885
	0.0160229	0.0169587	0.0245538
Night lights (index)	5.05557e-05	6.21648e-05	-1.52354e-05
	1.2664e-05	2.05752e-05	1.75247e-05
Population density (#/km^2)	6.3568e-05	-0.000274283	0.000338125
	8.00913e-05	0.000311547	0.000146417
Subhumid	-0.0323339		-0.0699905
	0.0687527		0.0636091
Semi-arid		-0.529821	0.23831
		0.129891	0.269281
Constant	4.32308	3.96177	1.44089
	0.366591	0.224286	1.78758
Region fixed effects	Yes	Yes	Yes
N	17398	17434	17509
R2	0.374922	0.335776	0.540986
